# Supplementary material for: Two new species of Lysiteles Simon, 1895 from Cibagou National Nature Reserve, Xizang, China (Araneae, Thomisidae)
Source: Biodivers Data J. 2024 Mar 13;12:e120347. doi: 10.3897/BDJ.12.e120347 (PMC10955217; doi:10.3897/BDJ.12.e120347)
Supplement: XML Treatment for Lysiteles cibagou [file BDJ.12.e120347-treatment1.xml]

<!DOCTYPE tp:taxon-treatment
  PUBLIC "-//TaxonX//DTD Taxonomic Treatment Publishing DTD v0 20100105//EN" "tax-treatment-NSO.dtd">
<tp:taxon-treatment xmlns:tp="http://www.plazi.org/taxpub"><tp:treatment-meta><mixed-citation publication-type="journal"><person-group><name><surname>Wang</surname><given-names>Cheng</given-names></name><name><surname>Gan</surname><given-names>Jiahui</given-names></name><name><surname>Mi</surname><given-names>Xiaoqi</given-names></name></person-group><article-title>Two new species of <italic><tp:taxon-name><tp:taxon-name-part taxon-name-part-type="genus" reg="Lysiteles">Lysiteles</tp:taxon-name-part></tp:taxon-name></italic> Simon, 1895 from Cibagou National Nature Reserve, Xizang, China (<tp:taxon-name><tp:taxon-name-part taxon-name-part-type="order">Araneae</tp:taxon-name-part></tp:taxon-name>, <tp:taxon-name><tp:taxon-name-part taxon-name-part-type="family">Thomisidae</tp:taxon-name-part></tp:taxon-name>)</article-title><source>Biodivers Data J</source><day>13</day><month>03</month><year>2024</year><volume>12</volume><pub-id pub-id-type="doi">10.3897/BDJ.12.e120347</pub-id></mixed-citation></tp:treatment-meta><tp:nomenclature><tp:taxon-name>
            <object-id xmlns:xlink="http://www.w3.org/1999/xlink" content-type="arpha" xlink:type="simple">5A34D4D9-91A9-57FE-9900-5833C4C2489A</object-id>
            <tp:taxon-name-part taxon-name-part-type="genus">Lysiteles</tp:taxon-name-part>
            <tp:taxon-name-part taxon-name-part-type="species">cibagou</tp:taxon-name-part>
            <object-id xmlns:xlink="http://www.w3.org/1999/xlink" content-type="zoobank" xlink:type="simple" object-id-type="ZooBank">1BCAF792-9CD3-4F32-B0D2-EA04B25ABEA3</object-id>
          </tp:taxon-name><tp:taxon-authority>Wang &amp; Mi</tp:taxon-authority><tp:taxon-status xmlns:xlink="http://www.w3.org/1999/xlink" xlink:type="simple">sp. nov.</tp:taxon-status></tp:nomenclature><tp:treatment-sec sec-type="materials"><title>Materials</title><list list-type="alpha-lower" list-content="occurrences"><list-item><p><bold>Type status:</bold> <named-content xmlns:xlink="http://www.w3.org/1999/xlink" content-type="dwc:typeStatus" xlink:type="simple">Holotype</named-content>. <bold>Occurrence:</bold> individualID: <named-content xmlns:xlink="http://www.w3.org/1999/xlink" content-type="dwc:individualID" xlink:type="simple">TRU-TD-XZ-001</named-content>; sex: <named-content xmlns:xlink="http://www.w3.org/1999/xlink" content-type="dwc:sex" xlink:type="simple">male</named-content>; occurrenceID: <named-content xmlns:xlink="http://www.w3.org/1999/xlink" content-type="dwc:occurrenceID" xlink:type="simple">861463EB-E43B-5639-A89A-F2C13B346F14</named-content>; <bold>Taxon:</bold> scientificName: <named-content xmlns:xlink="http://www.w3.org/1999/xlink" content-type="dwc:scientificName" xlink:type="simple"><italic><tp:taxon-name><tp:taxon-name-part taxon-name-part-type="genus" reg="Lysiteles">Lysiteles</tp:taxon-name-part><tp:taxon-name-part taxon-name-part-type="species" reg="cibagou">cibagou</tp:taxon-name-part></tp:taxon-name></italic> sp. nov.</named-content>; <bold>Location:</bold> country: <named-content xmlns:xlink="http://www.w3.org/1999/xlink" content-type="dwc:country" xlink:type="simple">China</named-content>; stateProvince: <named-content xmlns:xlink="http://www.w3.org/1999/xlink" content-type="dwc:stateProvince" xlink:type="simple">Xizang Autonomous Region</named-content>; county: <named-content xmlns:xlink="http://www.w3.org/1999/xlink" content-type="dwc:county" xlink:type="simple">Zayu</named-content>; locality: <named-content xmlns:xlink="http://www.w3.org/1999/xlink" content-type="dwc:locality" xlink:type="simple">Cibagou National Nature Reserve</named-content>; verbatimElevation: <named-content xmlns:xlink="http://www.w3.org/1999/xlink" content-type="dwc:verbatimElevation" xlink:type="simple">2570 m</named-content>; verbatimLatitude: <named-content xmlns:xlink="http://www.w3.org/1999/xlink" content-type="dwc:verbatimLatitude" xlink:type="simple">28°41.43′N</named-content>; verbatimLongitude: <named-content xmlns:xlink="http://www.w3.org/1999/xlink" content-type="dwc:verbatimLongitude" xlink:type="simple">97°2.86′E</named-content>; <bold>Identification:</bold> identifiedBy: <named-content xmlns:xlink="http://www.w3.org/1999/xlink" content-type="dwc:identifiedBy" xlink:type="simple">Cheng Wang</named-content>; <bold>Event:</bold> samplingProtocol: <named-content xmlns:xlink="http://www.w3.org/1999/xlink" content-type="dwc:samplingProtocol" xlink:type="simple">beating shrubs</named-content>; year: <named-content xmlns:xlink="http://www.w3.org/1999/xlink" content-type="dwc:year" xlink:type="simple">2023</named-content>; month: <named-content xmlns:xlink="http://www.w3.org/1999/xlink" content-type="dwc:month" xlink:type="simple">June</named-content>; day: <named-content xmlns:xlink="http://www.w3.org/1999/xlink" content-type="dwc:day" xlink:type="simple">26</named-content></p></list-item><list-item><p><bold>Type status:</bold> <named-content xmlns:xlink="http://www.w3.org/1999/xlink" content-type="dwc:typeStatus" xlink:type="simple">Paratype</named-content>. <bold>Occurrence:</bold> individualID: <named-content xmlns:xlink="http://www.w3.org/1999/xlink" content-type="dwc:individualID" xlink:type="simple">TRU-TD-XZ-002–008</named-content>; sex: <named-content xmlns:xlink="http://www.w3.org/1999/xlink" content-type="dwc:sex" xlink:type="simple">2males, 5 females</named-content>; occurrenceID: <named-content xmlns:xlink="http://www.w3.org/1999/xlink" content-type="dwc:occurrenceID" xlink:type="simple">E6373605-08CF-5AB2-BC5B-042C5F7F5DCD</named-content>; <bold>Taxon:</bold> scientificName: <named-content xmlns:xlink="http://www.w3.org/1999/xlink" content-type="dwc:scientificName" xlink:type="simple"><italic><tp:taxon-name><tp:taxon-name-part taxon-name-part-type="genus" reg="Lysiteles">Lysiteles</tp:taxon-name-part><tp:taxon-name-part taxon-name-part-type="species" reg="cibagou">cibagou</tp:taxon-name-part></tp:taxon-name></italic> sp. nov.</named-content>; <bold>Location:</bold> country: <named-content xmlns:xlink="http://www.w3.org/1999/xlink" content-type="dwc:country" xlink:type="simple">China</named-content>; stateProvince: <named-content xmlns:xlink="http://www.w3.org/1999/xlink" content-type="dwc:stateProvince" xlink:type="simple">Xizang Autonomous Region</named-content>; county: <named-content xmlns:xlink="http://www.w3.org/1999/xlink" content-type="dwc:county" xlink:type="simple">Zayu</named-content>; locality: <named-content xmlns:xlink="http://www.w3.org/1999/xlink" content-type="dwc:locality" xlink:type="simple">Cibagou National Nature Reserve</named-content>; verbatimElevation: <named-content xmlns:xlink="http://www.w3.org/1999/xlink" content-type="dwc:verbatimElevation" xlink:type="simple">2570 m</named-content>; verbatimLatitude: <named-content xmlns:xlink="http://www.w3.org/1999/xlink" content-type="dwc:verbatimLatitude" xlink:type="simple">28°41.43′N</named-content>; verbatimLongitude: <named-content xmlns:xlink="http://www.w3.org/1999/xlink" content-type="dwc:verbatimLongitude" xlink:type="simple">97°2.86′E</named-content>; <bold>Identification:</bold> identifiedBy: <named-content xmlns:xlink="http://www.w3.org/1999/xlink" content-type="dwc:identifiedBy" xlink:type="simple">Cheng Wang</named-content>; <bold>Event:</bold> samplingProtocol: <named-content xmlns:xlink="http://www.w3.org/1999/xlink" content-type="dwc:samplingProtocol" xlink:type="simple">beating shrubs</named-content>; year: <named-content xmlns:xlink="http://www.w3.org/1999/xlink" content-type="dwc:year" xlink:type="simple">2023</named-content>; month: <named-content xmlns:xlink="http://www.w3.org/1999/xlink" content-type="dwc:month" xlink:type="simple">June</named-content>; day: <named-content xmlns:xlink="http://www.w3.org/1999/xlink" content-type="dwc:day" xlink:type="simple">26</named-content></p></list-item></list></tp:treatment-sec><tp:treatment-sec sec-type="Description"><title>Description</title><p><bold>Male</bold> (holotype, TRU-TD-XZ-001). Total length 2.93. Carapace 1.35 long, 1.23 wide; Abdomen 1.61 long, 1.17 wide. Eye sizes and inter-distances: AME 0.11, ALE 0.21, PME 0.06, PLE 0.16; AME–AME 0.13, AME–ALE 0.11, PME–PME 0.21, PME–PLE 0.25; MOA 0.30 long, front width 0.34, back width 0.38. Measurements of legs: I 5.63 (1.75, 0.55, 1.45, 1.18, 0.70), II 5.66 (1.70, 0.58, 1.48, 1.20, 0.70), III 3.74 (1.18, 0.43, 0.95, 0.73, 0.45), IV 3.90 (1.25, 0.40, 1.00, 0.80, 0.45). Carapace (Fig. <xref ref-type="fig" rid="F11148594">2</xref>E) red-brown to black, with three oblique or longitudinal dark stripes posteriorly on cephalon, and pairs of indistinct, lateral dark stripes on thorax. Chelicerae (Fig. <xref ref-type="fig" rid="F11148594">2</xref>F) red-brown. Endites (Fig. <xref ref-type="fig" rid="F11148594">2</xref>F) pale yellow, with pale, inner-distal areas bearding dense brown setae. Labium (Fig. <xref ref-type="fig" rid="F11148594">2</xref>F) brown to dark. Sternum (Fig. <xref ref-type="fig" rid="F11148594">2</xref>F) dark brown, almost as long as wide, with re-curved anterior margin and gradually narrowed postero-medially. Legs pale to yellow, with sparse dark spots. Abdomen (Fig. <xref ref-type="fig" rid="F11148594">2</xref>E, F) oval, dorsum mahogany to dark, with prominent, median dark marking; venter brown to dark brown, with centre, longitudinal dark band bearing five pairs of dots. Palp (Fig. <xref ref-type="fig" rid="F11148575">1</xref>A, B): tibia slightly wider than long; ventral tibial apophysis (VTA) short, prolaterally curved into inverted C-shape; retrolateral tibial apophysis (RTA) broad and flat, acutely narrowed distally into spiny portion; cymbium longer than wide, tapered distally; bulb flat, with sperm duct extending along the submargin; embolus (E) rises at antero-apical portion of bulb, postero-retrolaterally extending, spiralled into ca. two circles, with pointed tip directed dorsally.</p><p><bold>Female</bold> (paratype, TRU-TD-XZ-004). Total length 3.02. Carapace 1.23 long, 1.16 wide; Abdomen 1.81 long, 1.55 wide. Eye sizes and inter-distances: AME 0.12, ALE 0.21, PME 0.06, PLE 0.15; AME–AME 0.14, AME–ALE 0.11, PME–PME 0.23, PME–PLE 0.27; MOA 0.29 long, front width 0.34, back width 0.38. Measurements of legs: I 4.16 (1.28, 0.50, 1.00, 0.80, 0.58), II 4.23 (1.33, 0.50, 1.03, 0.83, 0.55), III 2.94 (0.93, 0.38, 0.70, 0.55, 0.38), IV 3.11 (1.00, 0.38, 0.75, 0.60, 0.38). Habitus (Fig. <xref ref-type="fig" rid="F11148594">2</xref>G, H) similar to that of male. Epigyne (Fig. <xref ref-type="fig" rid="F11148594">2</xref>A–D): wider than long; with broad, labiate, anterior transversal sclerotised plate (TSP) almost half the epigynal width; copulatory openings beneath the base of transversal sclerotised plate, close to each other; copulatory ducts (CD) thick, curved into arc-shape at anterior half and nearly half the spermathecal diameter in width; spermathecae (S) almost spherical, separated from each other by half their diameter; fertilisation ducts (FD) lamellar, originating from the inner-base of spermathecae.</p></tp:treatment-sec><tp:treatment-sec sec-type="Diagnosis"><title>Diagnosis</title><p><italic><tp:taxon-name><tp:taxon-name-part taxon-name-part-type="genus" reg="Lysiteles">Lysiteles</tp:taxon-name-part><tp:taxon-name-part taxon-name-part-type="species" reg="cibagou">cibagou</tp:taxon-name-part></tp:taxon-name></italic> sp. nov. resembles that of <italic><tp:taxon-name><tp:taxon-name-part taxon-name-part-type="genus" reg="Lysiteles">L.</tp:taxon-name-part><tp:taxon-name-part taxon-name-part-type="species" reg="conflatus">conflatus</tp:taxon-name-part></tp:taxon-name></italic> Tang, Yin, Peng, Ubick &amp; Griswold, 2008 in having similar copulatory organs, especially the postero-retrolaterally extended embolus, broad transversal sclerotised plate and thick copulatory duct, but it can be easily distinguished by the following: 1) the embolus is spiralled (Fig. <xref ref-type="fig" rid="F11148575">1</xref>A, B), versus non-spiralled in <italic><tp:taxon-name><tp:taxon-name-part taxon-name-part-type="genus" reg="Lysiteles">L.</tp:taxon-name-part><tp:taxon-name-part taxon-name-part-type="species" reg="conflatus">conflatus</tp:taxon-name-part></tp:taxon-name></italic> (<xref ref-type="bibr" rid="B11148679">Tang et al. 2008</xref>: fig. 4e, j); 2) the copulatory ducts are curved into an arc-shape at anterior half (Fig. <xref ref-type="fig" rid="F11148594">2</xref>B–D), versus curved at proximal and followed by straight, downward extending portions in <italic><tp:taxon-name><tp:taxon-name-part taxon-name-part-type="genus" reg="Lysiteles">L.</tp:taxon-name-part><tp:taxon-name-part taxon-name-part-type="species" reg="conflatus">conflatus</tp:taxon-name-part></tp:taxon-name></italic> (<xref ref-type="bibr" rid="B11148679">Tang et al. 2008</xref>: fig. 4i, I); 3) the thorax has several pairs of lateral dark stripes (Fig. <xref ref-type="fig" rid="F11148594">2</xref>E, G), versus has alternate dark brown and dark yellow stripes in <italic><tp:taxon-name><tp:taxon-name-part taxon-name-part-type="genus" reg="Lysiteles">L.</tp:taxon-name-part><tp:taxon-name-part taxon-name-part-type="species" reg="conflatus">conflatus</tp:taxon-name-part></tp:taxon-name></italic> (<xref ref-type="bibr" rid="B11148679">Tang et al. 2008</xref>: fig. 4a–c).</p></tp:treatment-sec><tp:treatment-sec sec-type="Etymology"><title>Etymology</title><p>The species name is derived from the name of the type locality; noun in apposition.</p></tp:treatment-sec><tp:treatment-sec sec-type="Distribution"><title>Distribution</title><p>Known only from the type locality in Xizang, China (Fig. <xref ref-type="fig" rid="F11209049">5</xref>).</p></tp:treatment-sec><tp:treatment-sec><!--Section generated to contain objects referenced in tp:taxon-treatment.--><fig id="F11148594" position="float" orientation="portrait"><object-id xmlns:xlink="http://www.w3.org/1999/xlink" content-type="arpha" xlink:type="simple">476F3EE4-3812-5AE3-9E5C-2B17679956D6</object-id><object-id xmlns:xlink="http://www.w3.org/1999/xlink" content-type="doi" xlink:type="simple">10.3897/BDJ.12.e120347.figure2</object-id><label>Figure 2.</label><caption><p>Male holotype (TRU-TD-XZ-001) and female paratype (TRU-TD-XZ-004) of <italic><tp:taxon-name><tp:taxon-name-part taxon-name-part-type="genus" reg="Lysiteles">Lysiteles</tp:taxon-name-part><tp:taxon-name-part taxon-name-part-type="species" reg="cibagou">cibagou</tp:taxon-name-part></tp:taxon-name></italic> sp. nov.; <bold>A, B</bold> epigyne, ventral view; <bold>C, D</bold> vulva, dorsal view; <bold>E</bold> holotype habitus, dorsal view; <bold>F</bold> ditto, ventral view; <bold>G</bold> female paratype habitus, dorsal view; <bold>H</bold> ditto, ventral view. Scale bars = (A–D) 0.1 mm; (E–H) 0.5 mm.</p></caption><graphic xmlns:xlink="http://www.w3.org/1999/xlink" xlink:href="bdj-12-e120347-g002.jpg" position="float" id="oo_979583.jpg" orientation="portrait" xlink:type="simple"><uri content-type="original_file" xlink:type="simple">https://binary.pensoft.net/fig/979583</uri></graphic></fig><fig id="F11148575" position="float" orientation="portrait"><object-id xmlns:xlink="http://www.w3.org/1999/xlink" content-type="arpha" xlink:type="simple">68C0815E-F456-59B0-A4BE-623CE5E1C4C8</object-id><object-id xmlns:xlink="http://www.w3.org/1999/xlink" content-type="doi" xlink:type="simple">10.3897/BDJ.12.e120347.figure1</object-id><label>Figure 1.</label><caption><p>Male palp of <italic><tp:taxon-name><tp:taxon-name-part taxon-name-part-type="genus" reg="Lysiteles">Lysiteles</tp:taxon-name-part><tp:taxon-name-part taxon-name-part-type="species" reg="cibagou">cibagou</tp:taxon-name-part></tp:taxon-name></italic> sp. nov., holotype (TRU-TD-XZ-001). <bold>A</bold> ventral view; <bold>B</bold> retrolateral view. Scale bars = 0.1 mm.</p></caption><graphic xmlns:xlink="http://www.w3.org/1999/xlink" xlink:href="bdj-12-e120347-g001.jpg" position="float" id="oo_979582.jpg" orientation="portrait" xlink:type="simple"><uri content-type="original_file" xlink:type="simple">https://binary.pensoft.net/fig/979582</uri></graphic></fig><fig id="F11209049" position="float" orientation="portrait"><object-id xmlns:xlink="http://www.w3.org/1999/xlink" content-type="arpha" xlink:type="simple">1CF8BB9C-1505-572A-9C4E-CE267A48F411</object-id><object-id xmlns:xlink="http://www.w3.org/1999/xlink" content-type="doi" xlink:type="simple">10.3897/BDJ.12.e120347.figure5</object-id><label>Figure 5.</label><caption><p>Distributional records of the <italic><tp:taxon-name><tp:taxon-name-part taxon-name-part-type="genus" reg="Lysiteles">Lysiteles</tp:taxon-name-part></tp:taxon-name></italic> spp.</p></caption><graphic xmlns:xlink="http://www.w3.org/1999/xlink" xlink:href="bdj-12-e120347-g005.jpg" position="float" id="oo_994134.jpg" orientation="portrait" xlink:type="simple"><uri content-type="original_file" xlink:type="simple">https://binary.pensoft.net/fig/994134</uri></graphic></fig></tp:treatment-sec><ref-list><ref id="B11148679"><element-citation xmlns:xlink="http://www.w3.org/1999/xlink" publication-type="article" xlink:type="simple"><person-group person-group-type="author"><name name-style="western"><surname>Tang</surname><given-names>G.</given-names></name><name name-style="western"><surname>Yin</surname><given-names>C. M.</given-names></name><name name-style="western"><surname>Peng</surname><given-names>X. J.</given-names></name><name name-style="western"><surname>Ubick</surname><given-names>D.</given-names></name><name name-style="western"><surname>Griswold</surname><given-names>C.</given-names></name></person-group><year>2008</year><article-title>The crab spiders of the genus <italic><tp:taxon-name><tp:taxon-name-part taxon-name-part-type="genus" reg="Lysiteles">Lysiteles</tp:taxon-name-part></tp:taxon-name></italic> from Yunnan Province, China (<tp:taxon-name><tp:taxon-name-part taxon-name-part-type="order">Araneae</tp:taxon-name-part></tp:taxon-name>: <tp:taxon-name><tp:taxon-name-part taxon-name-part-type="family">Thomisidae</tp:taxon-name-part></tp:taxon-name>)</article-title><source>Zootaxa</source><volume>1742</volume><fpage>1</fpage><lpage>41</lpage><pub-id pub-id-type="doi">10.11646/zootaxa.1742.1.1</pub-id></element-citation></ref></ref-list></tp:taxon-treatment>
