# Supplementary material for: Two new species of Lysiteles Simon, 1895 from Cibagou National Nature Reserve, Xizang, China (Araneae, Thomisidae)
Source: Biodivers Data J. 2024 Mar 13;12:e120347. doi: 10.3897/BDJ.12.e120347 (PMC10955217; doi:10.3897/BDJ.12.e120347)
Supplement: XML Treatment for Lysiteles tangi [file BDJ.12.e120347-treatment2.xml]

<!DOCTYPE tp:taxon-treatment
  PUBLIC "-//TaxonX//DTD Taxonomic Treatment Publishing DTD v0 20100105//EN" "tax-treatment-NSO.dtd">
<tp:taxon-treatment xmlns:tp="http://www.plazi.org/taxpub"><tp:treatment-meta><mixed-citation publication-type="journal"><person-group><name><surname>Wang</surname><given-names>Cheng</given-names></name><name><surname>Gan</surname><given-names>Jiahui</given-names></name><name><surname>Mi</surname><given-names>Xiaoqi</given-names></name></person-group><article-title>Two new species of <italic><tp:taxon-name><tp:taxon-name-part taxon-name-part-type="genus" reg="Lysiteles">Lysiteles</tp:taxon-name-part></tp:taxon-name></italic> Simon, 1895 from Cibagou National Nature Reserve, Xizang, China (<tp:taxon-name><tp:taxon-name-part taxon-name-part-type="order">Araneae</tp:taxon-name-part></tp:taxon-name>, <tp:taxon-name><tp:taxon-name-part taxon-name-part-type="family">Thomisidae</tp:taxon-name-part></tp:taxon-name>)</article-title><source>Biodivers Data J</source><day>13</day><month>03</month><year>2024</year><volume>12</volume><pub-id pub-id-type="doi">10.3897/BDJ.12.e120347</pub-id></mixed-citation></tp:treatment-meta><tp:nomenclature><tp:taxon-name>
            <object-id xmlns:xlink="http://www.w3.org/1999/xlink" content-type="arpha" xlink:type="simple">DBCC2DF2-3EF2-582F-84C2-F02FED3BBED3</object-id>
            <tp:taxon-name-part taxon-name-part-type="genus">Lysiteles</tp:taxon-name-part>
            <tp:taxon-name-part taxon-name-part-type="species">tangi</tp:taxon-name-part>
            <object-id xmlns:xlink="http://www.w3.org/1999/xlink" content-type="zoobank" xlink:type="simple" object-id-type="ZooBank">02DC55AE-B124-4515-8655-E18C85AA3906</object-id>
          </tp:taxon-name><tp:taxon-authority>Wang &amp; Mi</tp:taxon-authority><tp:taxon-status xmlns:xlink="http://www.w3.org/1999/xlink" xlink:type="simple">sp. nov.</tp:taxon-status></tp:nomenclature><tp:treatment-sec sec-type="materials"><title>Materials</title><list list-type="alpha-lower" list-content="occurrences"><list-item><p><bold>Type status:</bold> <named-content xmlns:xlink="http://www.w3.org/1999/xlink" content-type="dwc:typeStatus" xlink:type="simple">Holotype</named-content>. <bold>Occurrence:</bold> individualID: <named-content xmlns:xlink="http://www.w3.org/1999/xlink" content-type="dwc:individualID" xlink:type="simple">TRU-TD-XZ-009</named-content>; sex: <named-content xmlns:xlink="http://www.w3.org/1999/xlink" content-type="dwc:sex" xlink:type="simple">male</named-content>; occurrenceID: <named-content xmlns:xlink="http://www.w3.org/1999/xlink" content-type="dwc:occurrenceID" xlink:type="simple">34D4A470-E496-54CD-8C0A-D1DEED658CCC</named-content>; <bold>Taxon:</bold> scientificName: <named-content xmlns:xlink="http://www.w3.org/1999/xlink" content-type="dwc:scientificName" xlink:type="simple"><italic><tp:taxon-name><tp:taxon-name-part taxon-name-part-type="genus" reg="Lysiteles">Lysiteles</tp:taxon-name-part><tp:taxon-name-part taxon-name-part-type="species" reg="tangi">tangi</tp:taxon-name-part></tp:taxon-name></italic> sp. nov.</named-content>; <bold>Location:</bold> country: <named-content xmlns:xlink="http://www.w3.org/1999/xlink" content-type="dwc:country" xlink:type="simple">China</named-content>; stateProvince: <named-content xmlns:xlink="http://www.w3.org/1999/xlink" content-type="dwc:stateProvince" xlink:type="simple">Xizang Autonomous Region</named-content>; county: <named-content xmlns:xlink="http://www.w3.org/1999/xlink" content-type="dwc:county" xlink:type="simple">Zayu</named-content>; locality: <named-content xmlns:xlink="http://www.w3.org/1999/xlink" content-type="dwc:locality" xlink:type="simple">Cibagou National Nature Reserve</named-content>; verbatimElevation: <named-content xmlns:xlink="http://www.w3.org/1999/xlink" content-type="dwc:verbatimElevation" xlink:type="simple">2880 m</named-content>; verbatimLatitude: <named-content xmlns:xlink="http://www.w3.org/1999/xlink" content-type="dwc:verbatimLatitude" xlink:type="simple">28°46.62′N</named-content>; verbatimLongitude: <named-content xmlns:xlink="http://www.w3.org/1999/xlink" content-type="dwc:verbatimLongitude" xlink:type="simple">97°0.86′E</named-content>; <bold>Identification:</bold> identifiedBy: <named-content xmlns:xlink="http://www.w3.org/1999/xlink" content-type="dwc:identifiedBy" xlink:type="simple">Cheng Wang</named-content>; <bold>Event:</bold> samplingProtocol: <named-content xmlns:xlink="http://www.w3.org/1999/xlink" content-type="dwc:samplingProtocol" xlink:type="simple">beating shrubs</named-content>; year: <named-content xmlns:xlink="http://www.w3.org/1999/xlink" content-type="dwc:year" xlink:type="simple">2023</named-content>; month: <named-content xmlns:xlink="http://www.w3.org/1999/xlink" content-type="dwc:month" xlink:type="simple">June</named-content>; day: <named-content xmlns:xlink="http://www.w3.org/1999/xlink" content-type="dwc:day" xlink:type="simple">24</named-content></p></list-item><list-item><p><bold>Type status:</bold> <named-content xmlns:xlink="http://www.w3.org/1999/xlink" content-type="dwc:typeStatus" xlink:type="simple">Holotype</named-content>. <bold>Occurrence:</bold> individualID: <named-content xmlns:xlink="http://www.w3.org/1999/xlink" content-type="dwc:individualID" xlink:type="simple">TRU-TD-XZ-010–025</named-content>; sex: <named-content xmlns:xlink="http://www.w3.org/1999/xlink" content-type="dwc:sex" xlink:type="simple">6males, 10 females</named-content>; occurrenceID: <named-content xmlns:xlink="http://www.w3.org/1999/xlink" content-type="dwc:occurrenceID" xlink:type="simple">56128EA8-3090-547A-B07E-6361FA058159</named-content>; <bold>Taxon:</bold> scientificName: <named-content xmlns:xlink="http://www.w3.org/1999/xlink" content-type="dwc:scientificName" xlink:type="simple"><italic><tp:taxon-name><tp:taxon-name-part taxon-name-part-type="genus" reg="Lysiteles">Lysiteles</tp:taxon-name-part><tp:taxon-name-part taxon-name-part-type="species" reg="tangi">tangi</tp:taxon-name-part></tp:taxon-name></italic> sp. nov.</named-content>; <bold>Location:</bold> country: <named-content xmlns:xlink="http://www.w3.org/1999/xlink" content-type="dwc:country" xlink:type="simple">China</named-content>; stateProvince: <named-content xmlns:xlink="http://www.w3.org/1999/xlink" content-type="dwc:stateProvince" xlink:type="simple">Xizang Autonomous Region</named-content>; county: <named-content xmlns:xlink="http://www.w3.org/1999/xlink" content-type="dwc:county" xlink:type="simple">Zayu</named-content>; locality: <named-content xmlns:xlink="http://www.w3.org/1999/xlink" content-type="dwc:locality" xlink:type="simple">Cibagou National Nature Reserve</named-content>; verbatimElevation: <named-content xmlns:xlink="http://www.w3.org/1999/xlink" content-type="dwc:verbatimElevation" xlink:type="simple">2880 m</named-content>; verbatimLatitude: <named-content xmlns:xlink="http://www.w3.org/1999/xlink" content-type="dwc:verbatimLatitude" xlink:type="simple">28°46.62′N</named-content>; verbatimLongitude: <named-content xmlns:xlink="http://www.w3.org/1999/xlink" content-type="dwc:verbatimLongitude" xlink:type="simple">97°0.86′E</named-content>; <bold>Identification:</bold> identifiedBy: <named-content xmlns:xlink="http://www.w3.org/1999/xlink" content-type="dwc:identifiedBy" xlink:type="simple">Cheng Wang</named-content>; <bold>Event:</bold> samplingProtocol: <named-content xmlns:xlink="http://www.w3.org/1999/xlink" content-type="dwc:samplingProtocol" xlink:type="simple">beating shrubs</named-content>; year: <named-content xmlns:xlink="http://www.w3.org/1999/xlink" content-type="dwc:year" xlink:type="simple">2023</named-content>; month: <named-content xmlns:xlink="http://www.w3.org/1999/xlink" content-type="dwc:month" xlink:type="simple">June</named-content>; day: <named-content xmlns:xlink="http://www.w3.org/1999/xlink" content-type="dwc:day" xlink:type="simple">24</named-content></p></list-item></list></tp:treatment-sec><tp:treatment-sec sec-type="Description"><title>Description</title><p><bold>Male</bold> (holotype, TRU-TD-XZ-009). Total length 3.76. Carapace 1.88 long, 1.67 wide; Abdomen 1.91 long, 1.24 wide. Eye sizes and inter-distances: AME 0.13, ALE 0.24, PME 0.08, PLE 0.18; AME–AME 0.16, AME–ALE 0.13, PME–PME 0.28, PME–PLE 0.32; MOA 0.32 long, front width 0.41, back width 0.46. Measurements of legs: I 7.49 (2.20, 0.83, 1.88, 1.63, 0.95), II 7.64 (2.33, 0.78, 1.93, 1.65, 0.95), III 4.98 (1.50, 0.63, 1.25, 1.00, 0.60), IV 5.08 (1.60, 0.55, 1.25, 1.08, 0.60). Carapace (Fig. <xref ref-type="fig" rid="F11148607">4</xref>E) pale yellow, with slightly elevated cephalon and sub-oval thorax. Chelicerae, endites and labium pale yellow. Endites (Fig. <xref ref-type="fig" rid="F11148607">4</xref>F) longer than wide, bearing dense inner-distal brown setae. Sternum (Fig. <xref ref-type="fig" rid="F11148607">4</xref>F) pale yellow, with re-curved anterior margin and gradually narrowed posteromedially. Legs pale to dark yellow, with sparse dark brown spots. Abdomen (Fig. <xref ref-type="fig" rid="F11148607">4</xref>E, F) elongated, dorsum pale yellow to dark, with antero-marginal sliver spots, pair of median muscle depressions and prominent dark marking; venter pale to dark, with centre, longitudinal, dark band. Palp (Fig. <xref ref-type="fig" rid="F11148605">3</xref>A, B): tibia longer than wide; ventral tibial apophysis (VTA) short, slightly curved inwards medially and blunt apically; retrolateral tibial apophysis (RTA) strongly sclerotised, sheet-shaped, widened at base, slightly curved towards retrolateral side distally; cymbium longer than wide; bulb flat, with sperm duct extending along the sub-margin; embolus (E) strongly sclerotised, originating from antero-apical portion of bulb, retrolaterally extending, slightly curved medially and with pointed end.</p><p><bold>Female</bold> (paratype, TRU-TD-XZ-016). Total length 3.35. Carapace 1.57 long, 1.46 wide; Abdomen 1.81 long, 1.46 wide. Eye sizes and inter-distances: AME 0.14, ALE 0.23, PME 0.08, PLE 0.17; AME–AME 0.17, AME–ALE 0.13, PME–PME 0.29, PME–PLE 0.32; MOA 0.32 long, front width 0.42, back width 0.46. Measurements of legs: I 5.46 (1.63, 0.68, 1.30, 1.10, 0.75), II 5.51 (1.65, 0.63, 1.35, 1.13, 0.75), III 3.80 (1.15, 0.50, 0.95, 0.70, 0.50), IV 3.98 (1.25, 0.50, 0.95, 0.78, 0.50). Habitus (Fig. <xref ref-type="fig" rid="F11148607">4</xref>G, H) similar to that of male, except with irregular dark brown markings on carapace. Epigyne (Fig. <xref ref-type="fig" rid="F11148607">4</xref>A–D): wider than long, with broad, labiate, anterior transversal sclerotised plate (TSP) almost equal to the epigynal width; copulatory openings beneath the median portion of the base of transversal sclerotised plate; copulatory ducts (CD) short, strongly curved medially; spermathecae (S) almost spherical, separated from each other about half their diameter; fertilisation ducts (FD) originating from the inner-base of spermathecae, lamellar.</p></tp:treatment-sec><tp:treatment-sec sec-type="Diagnosis"><title>Diagnosis</title><p><italic><tp:taxon-name><tp:taxon-name-part taxon-name-part-type="genus" reg="Lysiteles">Lysiteles</tp:taxon-name-part><tp:taxon-name-part taxon-name-part-type="species" reg="tangi">tangi</tp:taxon-name-part></tp:taxon-name></italic> sp. nov. closely resembles that of <italic><tp:taxon-name><tp:taxon-name-part taxon-name-part-type="genus" reg="Lysiteles">L.</tp:taxon-name-part><tp:taxon-name-part taxon-name-part-type="species" reg="bhutanus">bhutanus</tp:taxon-name-part></tp:taxon-name></italic> Ono, 2001, no matter in habitus nor copulatory organs, but it can be distinguished by the following: 1) the retrolateral tibial apophysis is widened at base and longer than the ventral tibial apophysis in retrolateral view (Fig. <xref ref-type="fig" rid="F11148605">3</xref>B), versus almost equal in width and almost as long as the ventral tibial apophysis in <italic><tp:taxon-name><tp:taxon-name-part taxon-name-part-type="genus" reg="Lysiteles">L.</tp:taxon-name-part><tp:taxon-name-part taxon-name-part-type="species" reg="bhutanus">bhutanus</tp:taxon-name-part></tp:taxon-name></italic> (<xref ref-type="bibr" rid="B11148649">Ono 2001</xref>: figs 46, 47); 2) the copulatory openings are below the most anterior portions of spermathecae (Fig. <xref ref-type="fig" rid="F11148607">4</xref>C, D), versus beyond the most anterior portions of spermathecae in <italic><tp:taxon-name><tp:taxon-name-part taxon-name-part-type="genus" reg="Lysiteles">L.</tp:taxon-name-part><tp:taxon-name-part taxon-name-part-type="species" reg="bhutanus">bhutanus</tp:taxon-name-part></tp:taxon-name></italic> (<xref ref-type="bibr" rid="B11148649">Ono 2001</xref>: fig. 50). The female is also similar to that of <italic><tp:taxon-name><tp:taxon-name-part taxon-name-part-type="genus" reg="Lysiteles">L.</tp:taxon-name-part><tp:taxon-name-part taxon-name-part-type="species" reg="linzhiensis">linzhiensis</tp:taxon-name-part></tp:taxon-name></italic> Hu, 2001 in having similar habitus and epigyne, but it can be easily distinguished by the transversal sclerotised plate, which is labiate and almost equal in width to epigyne (Fig. <xref ref-type="fig" rid="F11148607">4</xref>A, B), versus sub-triangular and about half the epigynal width in <italic><tp:taxon-name><tp:taxon-name-part taxon-name-part-type="genus" reg="Lysiteles">L.</tp:taxon-name-part><tp:taxon-name-part taxon-name-part-type="species" reg="linzhiensis">linzhiensis</tp:taxon-name-part></tp:taxon-name></italic> (<xref ref-type="bibr" rid="B11148641">Hu 2001</xref>: fig. 8-206-2).</p></tp:treatment-sec><tp:treatment-sec sec-type="Etymology"><title>Etymology</title><p>The specific name is a patronym of the late Chinese arachnologist, Dr. Guo Tang, who has significantly contributed to the taxonomy of Chinese <italic><tp:taxon-name><tp:taxon-name-part taxon-name-part-type="genus" reg="Lysiteles">Lysiteles</tp:taxon-name-part></tp:taxon-name></italic>; noun (name) in genitive case.</p></tp:treatment-sec><tp:treatment-sec sec-type="Distribution"><title>Distribution</title><p>Known only from the type locality in Xizang, China (Fig. <xref ref-type="fig" rid="F11209049">5</xref>).</p></tp:treatment-sec><tp:treatment-sec sec-type="Taxon discussion"><title>Taxon discussion</title><p>The pairing has been supported by the unpublished molecular evidence.</p></tp:treatment-sec><tp:treatment-sec><!--Section generated to contain objects referenced in tp:taxon-treatment.--><fig id="F11148607" position="float" orientation="portrait"><object-id xmlns:xlink="http://www.w3.org/1999/xlink" content-type="arpha" xlink:type="simple">09D895D6-19EB-50BF-A53B-2375A8B28BF2</object-id><object-id xmlns:xlink="http://www.w3.org/1999/xlink" content-type="doi" xlink:type="simple">10.3897/BDJ.12.e120347.figure4</object-id><label>Figure 4.</label><caption><p>Male holotype (TRU-TD-XZ-009) and female paratype (TRU-TD-XZ-016) of <italic><tp:taxon-name><tp:taxon-name-part taxon-name-part-type="genus" reg="Lysiteles">Lysiteles</tp:taxon-name-part><tp:taxon-name-part taxon-name-part-type="species" reg="tangi">tangi</tp:taxon-name-part></tp:taxon-name></italic> sp. nov.; <bold>A, B</bold> epigyne, ventral view; <bold>C, D</bold> vulva, dorsal view; <bold>E</bold> holotype habitus, dorsal view; <bold>F</bold> ditto, ventral view; <bold>G</bold> female paratype habitus, dorsal view; <bold>H</bold> ditto, ventral view. Scale bars = (A–D) 0.1 mm; (E–H) 0.5 mm.</p></caption><graphic xmlns:xlink="http://www.w3.org/1999/xlink" xlink:href="bdj-12-e120347-g004.jpg" position="float" id="oo_979586.jpg" orientation="portrait" xlink:type="simple"><uri content-type="original_file" xlink:type="simple">https://binary.pensoft.net/fig/979586</uri></graphic></fig><fig id="F11148605" position="float" orientation="portrait"><object-id xmlns:xlink="http://www.w3.org/1999/xlink" content-type="arpha" xlink:type="simple">B3BBB21D-AD57-559D-9887-2CF2BC5E6FCF</object-id><object-id xmlns:xlink="http://www.w3.org/1999/xlink" content-type="doi" xlink:type="simple">10.3897/BDJ.12.e120347.figure3</object-id><label>Figure 3.</label><caption><p>Male palp of <italic><tp:taxon-name><tp:taxon-name-part taxon-name-part-type="genus" reg="Lysiteles">Lysiteles</tp:taxon-name-part><tp:taxon-name-part taxon-name-part-type="species" reg="tangi">tangi</tp:taxon-name-part></tp:taxon-name></italic> sp. nov., holotype (TRU-TD-XZ-009); <bold>A</bold> ventral view; <bold>B</bold> retrolateral view. Scale bars = 0.1 mm.</p></caption><graphic xmlns:xlink="http://www.w3.org/1999/xlink" xlink:href="bdj-12-e120347-g003.jpg" position="float" id="oo_979587.jpg" orientation="portrait" xlink:type="simple"><uri content-type="original_file" xlink:type="simple">https://binary.pensoft.net/fig/979587</uri></graphic></fig><fig id="F11209049" position="float" orientation="portrait"><object-id xmlns:xlink="http://www.w3.org/1999/xlink" content-type="arpha" xlink:type="simple">1CF8BB9C-1505-572A-9C4E-CE267A48F411</object-id><object-id xmlns:xlink="http://www.w3.org/1999/xlink" content-type="doi" xlink:type="simple">10.3897/BDJ.12.e120347.figure5</object-id><label>Figure 5.</label><caption><p>Distributional records of the <italic><tp:taxon-name><tp:taxon-name-part taxon-name-part-type="genus" reg="Lysiteles">Lysiteles</tp:taxon-name-part></tp:taxon-name></italic> spp.</p></caption><graphic xmlns:xlink="http://www.w3.org/1999/xlink" xlink:href="bdj-12-e120347-g005.jpg" position="float" id="oo_994134.jpg" orientation="portrait" xlink:type="simple"><uri content-type="original_file" xlink:type="simple">https://binary.pensoft.net/fig/994134</uri></graphic></fig></tp:treatment-sec><ref-list><ref id="B11148649"><element-citation xmlns:xlink="http://www.w3.org/1999/xlink" publication-type="article" xlink:type="simple"><person-group person-group-type="author"><name name-style="western"><surname>Ono</surname><given-names>H.</given-names></name></person-group><year>2001</year><article-title>Crab spiders of the family <tp:taxon-name><tp:taxon-name-part taxon-name-part-type="family">Thomisidae</tp:taxon-name-part></tp:taxon-name> from the Kingdom of Bhutan (<tp:taxon-name><tp:taxon-name-part taxon-name-part-type="class">Arachnida</tp:taxon-name-part></tp:taxon-name>, <tp:taxon-name><tp:taxon-name-part taxon-name-part-type="order">Araneae</tp:taxon-name-part></tp:taxon-name>)</article-title><source>Entomologica Basiliensis</source><volume>23</volume><fpage>203</fpage><lpage>236</lpage></element-citation></ref><ref id="B11148641"><element-citation xmlns:xlink="http://www.w3.org/1999/xlink" publication-type="book" xlink:type="simple"><person-group person-group-type="author"><name name-style="western"><surname>Hu</surname><given-names>J. L.</given-names></name></person-group><year>2001</year><source>Spiders in Qinghai-Xizang Plateau of China</source><publisher-name>Henan Science and Technology Publishing House</publisher-name><size units="page">658</size></element-citation></ref></ref-list></tp:taxon-treatment>
